# Supplementary material for: Fully Automated Production of (((S)-1-Carboxy-5-(6-([18F]fluoro)-2-methoxynicotinamido)pentyl)carbamoyl)-l-glutamic Acid ([18F]JK-PSMA-7)
Source: Pharmaceuticals (Basel). 2025 Jan 17;18(1):119. doi: 10.3390/ph18010119 (PMC11769433; doi:10.3390/ph18010119)
Supplement: Supplementary file 1 [file pharmaceuticals-18-00119-s001.zip]

Archive with 1 entries (1 files):
- pharmaceuticals-3358454-supplementary.pdf
